# Supplementary material for: Transcription modulates chromatin dynamics and locus configuration sampling
Source: Nat Struct Mol Biol. 2023 Aug 3;30(9):1275–85. doi: 10.1038/s41594-023-01059-8 (PMC10497412; doi:10.1038/s41594-023-01059-8)
Supplement: Supplementary file 4 — Supplementary Table 1: Table showing the DpnII restriction enzyme fragments (mm9 coordinates) targeted in CaptureC experiments, together with the oligo sequences used and where these map to. In experiments oligos were grouped into two pools, with each pool being used in separate samples. Supplementary Table 2: Table giving details of FISH probes. Coordinates are for the mm9 genome. Extended Data Fig. 2 shows data from Ref. 12 which used probe set 1. Probe set 2 was used in new experiments where Pax6 HIGH cells were treated with alpha amanitin (Fig. 6) or bleomycin (Extended Data Fig. 8) [file 41594_2023_1059_MOESM4_ESM.xlsx]

## Sheet: Supplementary Table 1
Supplementary Table 1 | Table showing the DpnII restriction enzyme fragments (mm9 coordinates) targeted in CaptureC experiments. For each fragment, two oligo sequences were designed, with one sequence at each end of the frament. In experiments oligos were grouped into two pools, with each pool being used in separate samples.
Target name	pool	restriction fragment (mm9 coords)	Oligo seq 1	genomic coords for seq 1 (chr2, mm9)	Oligo seq 2	genomic coords for seq 2 (mm9)
Pax6_P1	1	chr2:105515339-105515903	GATCAAGTTCGCGGCCGCAGCGCTGGCCGCCGAAGCGCATGGAGCGGGAGACCTCGGCGAGCGCCAGAGCCTAGGAGCGGGGGGCCCAGCGCCGGAGAGAGAAGCCGGGACCCACCGGCA	105515337-105515456	CTTGAGCCATCACCAATCAGCATAGGTGTGCTGGCTGCAGCCACTTCCCCACACTCTTTATCTCTCACTCTCCAGCCGCTGACAGCCCATTTTATTGTCAATCTCTGTCTTCTTCCCAGG	105515782-105515901
Pax6_P0	1	chr2:105508737-105509119	GATCCGCGTACTGGATGGCCCCTGAACTCCGCAGGACCTGTTTACTTGAAAGTAGGGGGAGGGGGGCTTAAGCCGAACCTCAGGGAGGACAATACCAGCCAGAGGCAGGCTGGGCGTGTG	105508735-105508854	ACCAATGAGGGCATTGCTGGCGTGGATATTAAGGAAAGTTAGCGCCTGCCGGAGCACCCTCTTTTCTTATCGTTGACATTTAAACTCTGGGGCAGGTCCTCGCGTAGAACCCGGTTGTCA	105508998-105509117
Pax6_Palpha	1	chr2:105521487-105522094	GATCCGTACCCTGGAGCTTGGACTCCTTAGCCTTAGGTTTTCAGGTGGGCCGAGGCGCTCAGTCGCGACCGTTTGCCGCTACACTATGGCCTGGCTGGCAGGCCCAGAGGGGTACGGGTC	105521485-105521604	TGGGAATTACCCTGGCTTTGCTTTTGAAAAGTTTCTCTTCATTTCTCTGGGAAGGCCTTTCTTTTTCTGGGAAGCTTTCTTTTGCCCAGAGATGAGCCTCCATACCTGCATGGTAACTGA	105521973-105522092
CTCFp11	1	chr2:105511309-105512303	GATCCCTTGCTACTGCTGCCTCTGCTCTCCAGTCACTAATAAAACTCGCATTGAGCCCCTTAGTGCCTTGATTAACAGGCAGATTAACTCTTACTGGGGTTGGGAACAGCTTGTCTCAAT	105511307-105511426	AGGCAGGTTGCTGGGGTAAGCGGAGAGAGAAAGCCCCAAGCCAGGGAGGCATCAGGAACTGGGTGGCTAGGGTGGAAGACTTTGATTTTTATGACCTTTTGATTTGTTTGCCATCCCAGA	105512182-105512301
7CE12_CTCF	1	chr2:105527664-105528138	GATCTAGGAGGGCTGAGTTCAGAAGCCCTCCACTCCTGTGCTCCCTGGCGTTTGGGGCTCAGGTTTGCATGGAGACCAGGGAATGAACACCCTCTTCCTGTCTCTGGGTGCCAAGACTAA	105527662-105527781	ATTTTCCCCCAGGCTCTCTGCTCCGCCTCCAGTGTGGGGAGGAAGAGTGGCTGGAAAGGAGAATCTTGGGCGTGGGGACTTCGGTCTGTGGTGTCAGCTATCCAGGCTTAAATTCCTGGG	105528017-105528136
Elp4_pro	1	chr2:105744078-105745820	GATCCTACAAGCCAATTCCTTTCCATATGTGTTTCTTTTTCAGTAGTAATCATTTTAGGGTAATGGCATGTAGGGAGTCCATGGTCATCTAGAAATGAGGTGCTGAACAGAGAAGAGTAA	105744076-105744195	GTTAAGTGATTTCTAGAAGACATCCAAGATAAGCAATGTTTGAACGGAAAAAGAGACCTAAGTCAATACTTGTGTCACTTAATTACTGCTGACAGTGATGGGTGATACATGATATATGGA	105745652-105745771
CTCF5	2	chr2:105639621-105640392	GATCAACTGTGTACTCTAACTTTGTTTTGAAAAGGATGGTTCTTCATTTGTTTTAGAGCATGATTTTAGAAATACCATTTGTTTAAACTGACAGAGTAGATATTTATGAGTTTTGCCTTT	105639619-105639738	TTTTCTTTCATTATTTAAGATATAACCAATAAATTATTTAAGGTGTCCCCTTTCAGTCTTCTGTATCCACACGTCTTCTAATACCCTACTTTTAGCATACGAATTCTTCTAATATATAGG	105640271-105640390
CTCF6	2	chr2:105456258-105457375	GATCTGAAGCTGTGTAGACAGAAGCAGGCGGGCCACAGTTACAGGCCTTACTGTATCATTTACCAGCTGGTCACTCGGACCATCCATGTCTCTACTGCACAGTGACAATTAGCATCCCTT	105456256-105456375	ATAGTACCTGGCTCTGTTTCCTGGAGTGGAGAAGGGCCTGCACAAAAACTCATTGAATCCAAATAAAGTCTAGCTTAAACAATACTATTACCAATGTCAATTTGTTAGGGGTTTTGATAG	105457254-105457373
CTCF4	2	chr2:105748530-105748848	GTGAGCAAAGAACTGCTCTGTGCCCCACCCCCTTGGTGGGGGCGGGGACATTGTTATAGTCACAAAAGTGCTAGACTGTTGCCACCAGGTTAATAATCTACTGAAGTCTTATGGGAGGAC	105748553-105748672	CATAAAGTTGAACAAATTGTAGAACAGACTTATGGTAAGTAGAATTTTTAGAATTCAAACACCCCTTGATTTCCTTTATGGGTTTCGTATTCAAGTTAAGTCCTTGGCTGTTGTAAGGCT	105748727-105748846
CTCF7	2	chr2:105363080-105364092	GATCATACATTGTACCGCTTCATCACAATATGCTGCTGGAGTATCAGTATTGTTCATATTTATAGAAGAGGCGAGCAGCCCAAAGAGGTTAAGTAACTTGCTTAAACCTTGACAGCGACT	105363078-105363197	TTGGATGAACTCCCAGAGGTCACATCCATCTGGGGCTTGGTGGTTTTGCCTGATGCTCAACCAGTGTTGGCGTGGCCTCTTTCTCAGAGCCTAGCAGGAGACTCATAGCCGGCATTTTCA	105363971-105364090
CTCF10B	2	chr2:105173505-105175699	GATCTTAAAGCTTCCCACCTTTCATGGAGCTCTGACGTAAGAAGCCCTTTCTGAAGACCTCTGTACCTTTCACTAGACTGTCATTAGATGTGGTGACAGTCCTCCTACTCGGTGGCCTTT	105173503-105173622	AGGATTATTAGAGGCTTCAAAGAATTCTGGTTAATGAATCTTTGACTTGCTTTTCTTAGGTTTGTTTAAAAACAATCATACTTTTATCCAGTCTTAAGTTTGTGTCTCTTTCTCTTTCCC	105175539-105175658
Rcn1_pro	2	chr2:105238728-105239162	GATCTTGAGATGTTTTTAAGCAAGTCTCAAGTGCCTCTCTCTGGACTATGGGAAAGAACCAGGTACTAAAAGGCCACAGCCAACAAACTCTGGCTCACTCCAGTCACTTCTGCTGAAACC	105238726-105238845	CTTTGCGCTTGTGGTCCCGCGTGGCTCCCTCTGAGGTGGCCATGGGCCCCTGCGTGGTCCCCGGGCGGCCCGGGCCGCAGCCTCACCCCAGCCTCTCCTTGCTCTCGTCCGGGCTTAGCT	105239041-105239160
e200_Enh	2	chr2:105284625-105285412	GATCCACAATTTGTTCTTTCTCTAAACAGAGTCAGTTTTAGATAACCAGGTTGGCTCTTCTAAGAATGCGACCAAGAAACAGAAGCTGGTAGTGAATGGTGGAATTGAGAATCCAAGACA	105284623-105284742	GAACATGGTTAGCCTCAGCGTTTCTGGTCCAGCACATTTGAAGCAGGGCTGTAGTTGGATTGTTGATGTGTTTACTGGAGACTCTGAATGTTTACACCAAACTCCACTCATACTATCATT	105285291-105285410

## Sheet: Supplementary Table 2
Supplementary Table 2 | Table giving details of FISH probes. Coordinates are for the mm9 genome. Extended Data Fig. 2 shows data from Ref. 12 which used probe set 1. Probe set 2 was used in new experiments where Pax6-HIGH cells were treated with alpha amanitin (Fig. 6) or bleomycin (Extended Data Fig. 8).
Probe set	Probe Name	Fosmid ID	Genomic position (mm9 coords)	Label
1	URR	WIBR1-1230I10	chr2:105430492-105469674	digoxigenin-11-dUTP
	Pax6	WIBR1-0322P22	chr2:105508853-105550057	biotin-16-dUTP
	DRR	WIBR1-2859L14	chr2:105612707-105655961	green-500-dUTP
2	Rcn1	WIBR1-0075F18	chr2:105218785-105254871	green-500-dUTP
	Pax6	WIBR1-0322P2	chr2:105508853-105550057	digoxigenin-11-dUTP
	Elp4	WIBR1-1660D19	chr2:105726249-105764673	biotin-16-dUTP
